# Supplementary material for: Clinical Study of the Relationship between Sjögren Syndrome and T-Cell Large Granular Lymphocytic Leukemia: Single-Center Experience
Source: Int J Mol Sci. 2022 Nov 1;23(21):13345. doi: 10.3390/ijms232113345 (PMC9656665; doi:10.3390/ijms232113345)
Supplement: Supplementary file 1 [file ijms-23-13345-s001.zip]

Archive with 1 entries (1 files):
- ijms-1912475-supplementary.pdf
